# Supplementary material for: Ameliorative Effect of Banana Lectin in TNBS-Induced Colitis in C57BL/6 Mice Relies on the Promotion of Antioxidative Mechanisms in the Colon
Source: Biomolecules. 2025 Mar 25;15(4):476. doi: 10.3390/biom15040476 (PMC12024995; doi:10.3390/biom15040476)
Supplement: Supplementary file 1 [file biomolecules-15-00476-s001.zip]

Archive with 1 entries (1 files):
- biomolecules-3452144-supplementary.pdf
